# Supplementary material for: Nonlinear Relationship Between Coronary Perfusion Pressure and In-Hospital Outcomes After Infant Congenital Heart Surgery
Source: Children (Basel). 2024 Nov 24;11(12):1419. doi: 10.3390/children11121419 (PMC11674232; doi:10.3390/children11121419)
Supplement: Supplementary file 1 [file children-11-01419-s001.zip]

Archive with 1 entries (1 files):
- children-3214980-supplementary.pdf
